# Supplementary material for: Characterizing Demographic and Geographical Differences in Health Beliefs and Dietary Habits Related to Colon Cancer Risk in US Adults
Source: Front Nutr. 2020 Oct 7;7:568643. doi: 10.3389/fnut.2020.568643 (PMC7577229; doi:10.3389/fnut.2020.568643)
Supplement: Supplementary file 1 [file Table_1.xlsx]

## Sheet: Sheet1
Supplementary Table 1. Multivariable linear regression analysis evaluating predicted green leafy vegetable and red meat intake of US adults between Dietary Habits and Colon Cancer Beliefs Survey responses
DHCCBS Question by HBM Domain	Response	Predicted GLV svgs/day#	ß	SE	p-value*	Response	Predicted RM svgs/day#	ß	SE	p-value*
Susceptibility
Please rate your perceived risk for developing colon cancer in your lifetime:	Likely	1.08	Ref			Likely	0.86	Ref
	Unlikely	0.72	0.368	0.097	<0.001	Unlikely	1.18	-0.313	0.078	<0.001
Severity
Colon cancer can severely decrease my quality of life	Disagree	0.86	Ref			Disagree	1.01	Ref
	Agree	1.01	-0.153	0.166	0.359	Agree	0.92	0.088	0.135	0.517
Colon cancer could lead to death	Disagree	0.98	Ref			Disagree	1.16	Ref
	Agree	1.01	-0.029	0.171	0.868	Agree	0.91	0.249	0.139	0.074
Perceived Benefits
If I eat less red meat I could decrease my risk of developing colon cancer	Disagree	0.91	Ref			Disagree	1.1	Ref
	Agree	1.07	-0.153	0.081	0.059	Agree	0.81	0.294	0.065	<0.001
If I eat more green leafy vegetables I could decrease my risk of developing colon cancer	Disagree	0.8	Ref			Disagree	1.06	Ref
	Agree	1.06	-0.253	0.098	0.01	Agree	0.89	0.167	0.08	0.036
Perceived Barriers
I don't like the taste of other protein-rich foods	Disagree	1.04	Ref			Disagree	0.91	Ref
	Agree	0.67	0.367	0.141	0.01	Agree	1.09	-0.172	0.115	0.136
I don't like the taste of green leafy vegetables	Disagree	1.09	Ref			Disagree	0.9	Ref
	Agree	0.53	0.56	0.11	<0.001	Agree	1.12	-0.22	0.091	0.016
I can't imagine never eating red meat	Disagree	1.18	Ref			Disagree	0.63	Ref
	Agree	0.86	0.319	0.079	<0.001	Agree	1.19	-0.56	0.062	<0.001
Cues to Action
A healthcare provider has recommended that I eat less red meat	Disagree	0.98	Ref			Disagree	0.93	Ref
	Agree	1.39	-0.403	0.171	0.018	Agree	0.9	0.031	0.139	0.822
A friend or family member has recommended that I eat less red meat	Disagree	0.99	Ref			Disagree	0.91	Ref
	Agree	1.08	-0.091	0.111	0.415	Agree	1.05	-0.145	0.09	0.108
A healthcare provider has recommended that I eat more green leafy vegetables	Disagree	1.03	Ref			Disagree	0.85	Ref
	Agree	0.97	0.06	0.083	0.474	Agree	1.07	-0.223	0.067	0.001
A friend or family member has recommended that I eat more green leafy vegetables	Disagree	1.05	Ref			Disagree	0.84	Ref
	Agree	0.94	0.114	0.081	0.159	Agree	1.05	-0.208	0.065	0.002
#amounts presented as servings per day (1 serving = 0.5 cooked cup equivalents and 2.5 ounces, respectively); *significant p-values are indicated in bold (p≤0.05)
